# Supplementary material for: A Comparative Study of Biocompatibility in Rat Connective Tissue of a New Mineral Trioxide Compound (Theracal) versus MTA and a Bioactive G3 Glass
Source: J Clin Med. 2021 Jun 8;10(12):2536. doi: 10.3390/jcm10122536 (PMC8226538; doi:10.3390/jcm10122536)
Supplement: Supplementary file 1 [file jcm-10-02536-s001.zip]

Archive with 1 entries (1 files):
- jcm-1232669-supplementary.pdf
